# Supplementary material for: A review of the genus Metalype Klapálek, with descriptions of three new species from China (Trichoptera, Psychomyiidae)
Source: Zookeys. 2017 Feb 14;(656):1–23. doi: 10.3897/zookeys.656.10738 (PMC5345360; doi:10.3897/zookeys.656.10738)
Supplement: XML Treatment for Metalype hubeiensis [file zookeys.656.10738-treatment1.xml]

<!DOCTYPE tp:taxon-treatment
  PUBLIC "-//TaxonX//DTD Taxonomic Treatment Publishing DTD v0 20100105//EN" "tax-treatment-NSO.dtd">
<tp:taxon-treatment xmlns:tp="http://www.plazi.org/taxpub"><tp:treatment-meta><kwd-group><label>Taxon classification</label><kwd><named-content content-type="kingdom">Animalia</named-content></kwd><kwd><named-content content-type="order">Trichoptera</named-content></kwd><kwd><named-content content-type="family">Psychomyiidae</named-content></kwd></kwd-group><mixed-citation publication-type="journal"><person-group><name><surname>Qiu</surname><given-names>Shuang</given-names></name><name><surname>Morse</surname><given-names>John C.</given-names></name><name><surname>Yan</surname><given-names>Yun-jun</given-names></name></person-group><article-title>A review of the genus <italic><tp:taxon-name><tp:taxon-name-part taxon-name-part-type="genus">Metalype</tp:taxon-name-part></tp:taxon-name></italic> Klapálek, with descriptions of three new species from China (<tp:taxon-name><tp:taxon-name-part taxon-name-part-type="order">Trichoptera</tp:taxon-name-part></tp:taxon-name>, <tp:taxon-name><tp:taxon-name-part taxon-name-part-type="family">Psychomyiidae</tp:taxon-name-part></tp:taxon-name>)</article-title><source>Zookeys</source><day>14</day><month>2</month><year>2017</year><volume>2017</volume><issue>656</issue><fpage>1</fpage><lpage>23</lpage><pub-id pub-id-type="doi">10.3897/zookeys.656.10738</pub-id></mixed-citation></tp:treatment-meta><tp:nomenclature><tp:taxon-name>
            <tp:taxon-name-part taxon-name-part-type="genus">Metalype</tp:taxon-name-part>
            <tp:taxon-name-part taxon-name-part-type="species">hubeiensis</tp:taxon-name-part>
            <object-id xmlns:xlink="http://www.w3.org/1999/xlink" content-type="zoobank" xlink:type="simple">http://zoobank.org/5320A02D-CC87-4ACE-BD2F-0A48DDCBCBD9</object-id>
          </tp:taxon-name><tp:taxon-authority>Qiu &amp; Morse</tp:taxon-authority><tp:taxon-status xmlns:xlink="http://www.w3.org/1999/xlink" xlink:type="simple">sp. n.</tp:taxon-status><xref ref-type="fig" rid="F2">Fig. 2A–E</xref><tp:nomenclature-citation-list><tp:nomenclature-citation><tp:taxon-name>
                <tp:taxon-name-part taxon-name-part-type="genus">Metalype</tp:taxon-name-part> <tp:taxon-name-part taxon-name-part-type="species">hubeiensis</tp:taxon-name-part></tp:taxon-name><comment>Li, 1998: 223–224, figs 11.21–11.24, <italic>nomen nudum</italic>.</comment></tp:nomenclature-citation></tp:nomenclature-citation-list></tp:nomenclature><tp:treatment-sec sec-type="type locality" id="SECID0EZSAE"><title>Type locality.</title><p>
            <abbrev xmlns:xlink="http://www.w3.org/1999/xlink" xlink:title="People’s Republic of China" id="ABBRID0E6SAE" xlink:type="simple">PRC</abbrev>, Hu-bei Province: Jing-shan County, tributary of Da-fu-shui River, 50 km NW of Ying-cheng downtown, <named-content xmlns:xlink="http://www.w3.org/1999/xlink" content-type="dwc:verbatimCoordinates" xlink:type="simple"><named-content content-type="geo-json" specific-use="{&#34;type&#34;:&#34;Point&#34;,&#34;coordinates&#34;:[113.203333,31.279000]}" id="NCID0EGTAE" xlink:type="simple">31°16.74'N; 113°12.20'E</named-content></named-content>, 90 m, 17 July 1990, collector JC Morse.</p></tp:treatment-sec><tp:treatment-sec sec-type="Type specimen" id="SECID0ELTAE"><title>Type specimen.</title><p>
            <bold>Holotype.</bold> Male, in 75% ethanol, in cotton-stoppered microvial inside screwcap vial. Original label: “Hú běi, Jīn-shān-xiàn, 50 KM N.W. of Yīn-chéng, Trib. of Dà-fù-shǔi, 17 July 1990, 90 M elev., coll. Morse” “<tp:taxon-name><tp:taxon-name-part taxon-name-part-type="genus">Metalype</tp:taxon-name-part> <tp:taxon-name-part taxon-name-part-type="species">hubeiensis</tp:taxon-name-part></tp:taxon-name> Holotype Li &amp; Morse”. Deposited in <abbrev xmlns:xlink="http://www.w3.org/1999/xlink" content-type="institution" xlink:title="Nan-jing Agriculture University" id="ABBRID0E4TAE" xlink:type="simple">NJAU</abbrev>.</p><p>
            <bold>Paratypes.</bold> Same data as holotype, 5 males (4 in <named-content xmlns:xlink="http://www.w3.org/1999/xlink" content-type="dwc:institutional_code" xlink:type="simple">CUAC</named-content>, 1 in <abbrev xmlns:xlink="http://www.w3.org/1999/xlink" content-type="institution" xlink:title="Nan-jing Agriculture University" id="ABBRID0ELUAE" xlink:type="simple">NJAU</abbrev>). Original label: “Hú běi, Jīn-shān-xiàn, 50 KM N.W. of Yīn-chéng, Trib. of Dà-fù-shǔi, 17 July 1990, 90 M elev., coll. Morse” “<tp:taxon-name><tp:taxon-name-part taxon-name-part-type="genus">Psychomyia</tp:taxon-name-part></tp:taxon-name> sp. 7 鉴定者” [genus and species identity handwritten, Chinese characters = “Identifier”] “<tp:taxon-name><tp:taxon-name-part taxon-name-part-type="genus">Metalype</tp:taxon-name-part> <tp:taxon-name-part taxon-name-part-type="species">hubeiensis</tp:taxon-name-part></tp:taxon-name> sp. n. paratype Li &amp; Morse” [author names handwritten]. Also, a red paper tag without writing. Deposited in <abbrev xmlns:xlink="http://www.w3.org/1999/xlink" content-type="institution" xlink:title="Nan-jing Agriculture University" id="ABBRID0EAVAE" xlink:type="simple">NJAU</abbrev>.</p></tp:treatment-sec><tp:treatment-sec sec-type="diagnosis" id="SECID0EFVAE"><title>Diagnosis.</title><p>This species resembles <italic><tp:taxon-name><tp:taxon-name-part taxon-name-part-type="genus">Metalype</tp:taxon-name-part> <tp:taxon-name-part taxon-name-part-type="species">truncata</tp:taxon-name-part></tp:taxon-name></italic> sp. n. The differences are as follows: (1) The apicomesal spur on each hind leg of <italic><tp:taxon-name><tp:taxon-name-part taxon-name-part-type="genus">Metalype</tp:taxon-name-part> <tp:taxon-name-part taxon-name-part-type="species">hubeiensis</tp:taxon-name-part></tp:taxon-name></italic> is curved mesad and forked apically (Fig. <xref ref-type="fig" rid="F2">2E</xref>; the apicomesal spur on each hind leg of <italic><tp:taxon-name><tp:taxon-name-part taxon-name-part-type="genus">Metalype</tp:taxon-name-part> <tp:taxon-name-part taxon-name-part-type="species">truncata</tp:taxon-name-part></tp:taxon-name></italic> is truncate apically, with a few lobes and an acute process, Fig. <xref ref-type="fig" rid="F4">4E</xref>); (2) in ventral view the coxopodites of <italic><tp:taxon-name><tp:taxon-name-part taxon-name-part-type="genus">Metalype</tp:taxon-name-part> <tp:taxon-name-part taxon-name-part-type="species">hubeiensis</tp:taxon-name-part></tp:taxon-name></italic> are fused with each other basally (Fig. <xref ref-type="fig" rid="F2">2D</xref>; in ventral view the coxopodites are fused with each other for more than half of their length in <italic><tp:taxon-name><tp:taxon-name-part taxon-name-part-type="genus">Metalype</tp:taxon-name-part> <tp:taxon-name-part taxon-name-part-type="species">truncata</tp:taxon-name-part></tp:taxon-name></italic>, Fig. <xref ref-type="fig" rid="F4">4D</xref>); (3) in lateral view the harpagones of <italic><tp:taxon-name><tp:taxon-name-part taxon-name-part-type="genus">Metalype</tp:taxon-name-part> <tp:taxon-name-part taxon-name-part-type="species">hubeiensis</tp:taxon-name-part></tp:taxon-name></italic> are slightly expanded in the middle dorsally, each less than two times as wide as the basal part (Fig. <xref ref-type="fig" rid="F2">2A</xref>; in lateral view the harpagones of <italic><tp:taxon-name><tp:taxon-name-part taxon-name-part-type="genus">Metalype</tp:taxon-name-part> <tp:taxon-name-part taxon-name-part-type="species">truncata</tp:taxon-name-part></tp:taxon-name></italic> are strongly expanded in the middle dorsally, each more than two times as wide as the basal part, Fig. <xref ref-type="fig" rid="F4">4A</xref>); and (4) in ventral view the harpagones of <italic><tp:taxon-name><tp:taxon-name-part taxon-name-part-type="genus">Metalype</tp:taxon-name-part> <tp:taxon-name-part taxon-name-part-type="species">hubeiensis</tp:taxon-name-part></tp:taxon-name></italic> are hooked mesodorsad (Fig. <xref ref-type="fig" rid="F2">2D</xref>; in ventral view the harpagones of <italic><tp:taxon-name><tp:taxon-name-part taxon-name-part-type="genus">Metalype</tp:taxon-name-part> <tp:taxon-name-part taxon-name-part-type="species">truncata</tp:taxon-name-part></tp:taxon-name></italic> are hooked mesad, Fig. <xref ref-type="fig" rid="F4">4D</xref>).</p><fig id="F2" position="float" orientation="portrait"><label>Figure 2.</label><caption><p>Male of <italic><tp:taxon-name><tp:taxon-name-part taxon-name-part-type="genus">Metalype</tp:taxon-name-part> <tp:taxon-name-part taxon-name-part-type="species">hubeiensis</tp:taxon-name-part></tp:taxon-name></italic> sp. n. <bold>A</bold> genitalia, left lateral <bold>B</bold> phallus, left lateral <bold>C</bold> genitalia, dorsal <bold>D</bold> genitalia, ventral <bold>E</bold> apical spurs of right hind leg, ventral.</p></caption><graphic xmlns:xlink="http://www.w3.org/1999/xlink" xlink:href="zookeys-656-001-g002.jpg" position="float" orientation="portrait" xlink:type="simple" id="oo_122499.jpg"/></fig></tp:treatment-sec><tp:treatment-sec sec-type="description" id="SECID0EQ1AE"><title>Description.</title><p>
            <bold>Male.</bold> Forewings each 3.4–3.9 mm (n = 5). Compound eyes black, body yellow. Apicomesal spur of each hind leg slightly curved mesad and forked apically.</p><p>
            <bold>Genitalia.</bold> In lateral view tergites IX+X wide basally, in dorsal view each half triangular and slightly narrowed laterally at two-thirds distance from base. In lateral view superior appendages digitate, wide basally and gradually narrowed from base to apex; in dorsal view central part slightly concave laterally, setose and with few stout and curved setae at apex; each with subapicomesal tooth short, about as long as wide. In ventral view sternite IX slightly expanded posteriorly. In lateral view coxopodites triangular, in ventral view subrectangular and fused with each other only basally. In lateral and ventral views, harpagones each weakly sclerotized and slightly expanded mesodorsad at mid length, in ventral view slightly curved mesad and strongly hooked mesad apically, with harpagonal hook stout and its mesal edge membranous, slightly sclerotized at apex. In lateral view phallus with two major curves, both curves greater than 90°, phallobase expanded, phallicata with pair of round subapicodorsal lobes and apical hook directed dorsad.</p><p>
            <bold>Female.</bold> Unknown.</p></tp:treatment-sec><tp:treatment-sec sec-type="etymology" id="SECID0EA2AE"><title>Etymology.</title><p>An adjective in nominative singular from “Hu-bei,” a province in China, referring to the type locality of this species.</p></tp:treatment-sec><tp:treatment-sec sec-type="distribution" id="SECID0EF2AE"><title>Distribution.</title><p>This species has been found only at the type locality, Jing-shan County, Hu-bei Province, southcentral China, Oriental Region.</p></tp:treatment-sec><tp:treatment-sec><!--Section generated to contain objects referenced in tp:taxon-treatment.--><fig id="F4" position="float" orientation="portrait"><label>Figure 4.</label><caption><p>Male of <italic><tp:taxon-name><tp:taxon-name-part taxon-name-part-type="genus">Metalype</tp:taxon-name-part> <tp:taxon-name-part taxon-name-part-type="species">truncata</tp:taxon-name-part></tp:taxon-name></italic> sp. n. <bold>A</bold> genitalia, left lateral <bold>B</bold> phallus, left lateral <bold>C</bold> genitalia, dorsal <bold>D</bold> genitalia, ventral <bold>E</bold> apical spurs of right hind leg, ventral.</p></caption><graphic xmlns:xlink="http://www.w3.org/1999/xlink" xlink:href="zookeys-656-001-g004.jpg" position="float" orientation="portrait" xlink:type="simple" id="oo_122501.jpg"/></fig></tp:treatment-sec></tp:taxon-treatment>
