# Supplementary material for: A review of the genus Metalype Klapálek, with descriptions of three new species from China (Trichoptera, Psychomyiidae)
Source: Zookeys. 2017 Feb 14;(656):1–23. doi: 10.3897/zookeys.656.10738 (PMC5345360; doi:10.3897/zookeys.656.10738)
Supplement: XML Treatment for Metalype shexianensis [file zookeys.656.10738-treatment2.xml]

<!DOCTYPE tp:taxon-treatment
  PUBLIC "-//TaxonX//DTD Taxonomic Treatment Publishing DTD v0 20100105//EN" "tax-treatment-NSO.dtd">
<tp:taxon-treatment xmlns:tp="http://www.plazi.org/taxpub"><tp:treatment-meta><kwd-group><label>Taxon classification</label><kwd><named-content content-type="kingdom">Animalia</named-content></kwd><kwd><named-content content-type="order">Trichoptera</named-content></kwd><kwd><named-content content-type="family">Psychomyiidae</named-content></kwd></kwd-group><mixed-citation publication-type="journal"><person-group><name><surname>Qiu</surname><given-names>Shuang</given-names></name><name><surname>Morse</surname><given-names>John C.</given-names></name><name><surname>Yan</surname><given-names>Yun-jun</given-names></name></person-group><article-title>A review of the genus <italic><tp:taxon-name><tp:taxon-name-part taxon-name-part-type="genus">Metalype</tp:taxon-name-part></tp:taxon-name></italic> Klapálek, with descriptions of three new species from China (<tp:taxon-name><tp:taxon-name-part taxon-name-part-type="order">Trichoptera</tp:taxon-name-part></tp:taxon-name>, <tp:taxon-name><tp:taxon-name-part taxon-name-part-type="family">Psychomyiidae</tp:taxon-name-part></tp:taxon-name>)</article-title><source>Zookeys</source><day>14</day><month>2</month><year>2017</year><volume>2017</volume><issue>656</issue><fpage>1</fpage><lpage>23</lpage><pub-id pub-id-type="doi">10.3897/zookeys.656.10738</pub-id></mixed-citation></tp:treatment-meta><tp:nomenclature><tp:taxon-name>
            <tp:taxon-name-part taxon-name-part-type="genus">Metalype</tp:taxon-name-part>
            <tp:taxon-name-part taxon-name-part-type="species">shexianensis</tp:taxon-name-part>
            <object-id xmlns:xlink="http://www.w3.org/1999/xlink" content-type="zoobank" xlink:type="simple">http://zoobank.org/D13F26EB-54B7-41B2-AB94-AD067997D3ED</object-id>
          </tp:taxon-name><tp:taxon-authority>Qiu &amp; Morse</tp:taxon-authority><tp:taxon-status xmlns:xlink="http://www.w3.org/1999/xlink" xlink:type="simple">sp. n.</tp:taxon-status><xref ref-type="fig" rid="F3">Fig. 3A–F</xref><!--PageBreak--><!--PageBreak--><tp:nomenclature-citation-list><tp:nomenclature-citation><tp:taxon-name>
                <tp:taxon-name-part taxon-name-part-type="genus">Metalype</tp:taxon-name-part> <tp:taxon-name-part taxon-name-part-type="species">shexianensis</tp:taxon-name-part></tp:taxon-name><comment>Li, 1998: 221–222, figs 11.13–11.16, <italic>nomen nudum</italic>.</comment></tp:nomenclature-citation></tp:nomenclature-citation-list></tp:nomenclature><tp:treatment-sec sec-type="type locality" id="SECID0EJ4AE"><title>Type locality.</title><p>
            <abbrev xmlns:xlink="http://www.w3.org/1999/xlink" xlink:title="People’s Republic of China" id="ABBRID0EP4AE" xlink:type="simple">PRC</abbrev>, An-hui Province: She County, Yang-jia-tan, Feng-yuan-shui stream, <named-content xmlns:xlink="http://www.w3.org/1999/xlink" content-type="dwc:verbatimCoordinates" xlink:type="simple"><named-content content-type="geo-json" specific-use="{&#34;type&#34;:&#34;Point&#34;,&#34;coordinates&#34;:[118.297333,30.019833]}" id="NCID0EW4AE" xlink:type="simple">30°1.19'N; 118°17.84'E</named-content></named-content>, 215 m, 24 May 1992, Collector JC Morse and Sun C-h; She County, Yan-yuan town, Huang-bai-shan village, Feng-yuan-shui stream, <named-content xmlns:xlink="http://www.w3.org/1999/xlink" content-type="dwc:verbatimCoordinates" xlink:type="simple"><named-content content-type="geo-json" specific-use="{&#34;type&#34;:&#34;Point&#34;,&#34;coordinates&#34;:[118.359000,30.099000]}" id="NCID0E54AE" xlink:type="simple">30°5.94'N; 118°21.54'E</named-content></named-content>, 717 m, 14 June 1991, collector Li Y-w.</p></tp:treatment-sec><tp:treatment-sec sec-type="Type specimen" id="SECID0ED5AE"><title>Type specimen.</title><p>
            <bold>Holotype.</bold> Male, in 75% ethanol; head and prothorax, wings, cleared genitalia in different cotton-stoppered microvials inside one screwcap vial. Original label: “Ānhūi Shè-xiàn, Yáng-jiā-tán, Fēng-yuán-shǔi, 215 M elev., 24 May, 1992, Coll. Morse, Sun” “<tp:taxon-name><tp:taxon-name-part taxon-name-part-type="genus">Metalype</tp:taxon-name-part> <tp:taxon-name-part taxon-name-part-type="species">shexianensis</tp:taxon-name-part></tp:taxon-name>, Holotype, Morse &amp; Sun 1992”. Deposited in <abbrev xmlns:xlink="http://www.w3.org/1999/xlink" content-type="institution" xlink:title="Nan-jing Agriculture University" id="ABBRID0EV5AE" xlink:type="simple">NJAU</abbrev>.</p><p>
            <bold>Paratypes.</bold> 2 males, in 80% ethanol, in cotton-stoppered microvial inside screwcap vial; one specimen cleared. Original label: “晚歙县岩源, 黄柏山村, 1991. 6-14” [Handwritten, Chinese characters = “Night She County Yan-yuan, Huang-bai-shan Village”] “<tp:taxon-name><tp:taxon-name-part taxon-name-part-type="genus">Metalype</tp:taxon-name-part> <tp:taxon-name-part taxon-name-part-type="species">shexianensis</tp:taxon-name-part></tp:taxon-name> sp. n., Paratypes, Li &amp; Morse 1996”. Deposited in <named-content xmlns:xlink="http://www.w3.org/1999/xlink" content-type="dwc:institutional_code" xlink:type="simple">CUAC</named-content>.</p></tp:treatment-sec><tp:treatment-sec sec-type="diagnosis" id="SECID0EN6AE"><title>Diagnosis.</title><p>This species resembles <italic><tp:taxon-name><tp:taxon-name-part taxon-name-part-type="genus">Metalype</tp:taxon-name-part> <tp:taxon-name-part taxon-name-part-type="species">anaktujuh</tp:taxon-name-part></tp:taxon-name></italic> (Malicky, 1995b) (<xref ref-type="bibr" rid="B22">Malicky 1995b</xref>, page 23, figures in the top right corner) but can be distinguished by the following characters: (1) In lateral view the harpagones of <italic><tp:taxon-name><tp:taxon-name-part taxon-name-part-type="genus">Metalype</tp:taxon-name-part> <tp:taxon-name-part taxon-name-part-type="species">shexianensis</tp:taxon-name-part></tp:taxon-name></italic> are slightly narrower in the middle than at the ends (Fig. <xref ref-type="fig" rid="F3">3A</xref>) in contrast to the harpagones of <italic><tp:taxon-name><tp:taxon-name-part taxon-name-part-type="genus">Metalype</tp:taxon-name-part> <tp:taxon-name-part taxon-name-part-type="species">anaktujuh</tp:taxon-name-part></tp:taxon-name></italic> (<xref ref-type="bibr" rid="B22">Malicky 1995b</xref>, page 23, figure on the left); (2) In dorsal view the harpagones of <italic><tp:taxon-name><tp:taxon-name-part taxon-name-part-type="genus">Metalype</tp:taxon-name-part> <tp:taxon-name-part taxon-name-part-type="species">shexianensis</tp:taxon-name-part></tp:taxon-name></italic> each bears two mesal processes, the anterior one is larger and truncate, the posterior one smaller and digitate (Fig. <xref ref-type="fig" rid="F3">3C</xref>),whereas the harpagones of <italic><tp:taxon-name><tp:taxon-name-part taxon-name-part-type="genus">Metalype</tp:taxon-name-part> <tp:taxon-name-part taxon-name-part-type="species">anaktujuh</tp:taxon-name-part></tp:taxon-name></italic> each bears one truncate mesal process (<xref ref-type="bibr" rid="B22">Malicky 1995b</xref>, page 23, figure on the right).</p><fig id="F3" position="float" orientation="portrait"><label>Figure 3.</label><caption><p>Male of <italic><tp:taxon-name><tp:taxon-name-part taxon-name-part-type="genus">Metalype</tp:taxon-name-part> <tp:taxon-name-part taxon-name-part-type="species">shexianensis</tp:taxon-name-part></tp:taxon-name></italic> sp. n. <bold>A</bold> genitalia, left lateral <bold>B</bold> right harpago, mesal <bold>C</bold> genitalia, ventral <bold>D</bold> phallus, left lateral <bold>E</bold> genitalia, dorsal <bold>F</bold> apical spurs of right hind leg, ventral.</p></caption><graphic xmlns:xlink="http://www.w3.org/1999/xlink" xlink:href="zookeys-656-001-g003.jpg" position="float" orientation="portrait" xlink:type="simple" id="oo_122500.jpg"/></fig><!--PageBreak--></tp:treatment-sec><tp:treatment-sec sec-type="description" id="SECID0EEDAG"><title>Description.</title><p>
            <bold>Male.</bold> Forewings each 3.8–3.9 mm (n = 2). Compound eyes black, body yellow. Apicomesal spur of each hind tibia curved laterad and twisted apically, with two small subapical processes.</p><!--PageBreak--><p>
            <bold>Genitalia.</bold> In dorsal view tergites IX+X widely separated from each other, each half triangular, in lateral view nearly L-shaped. In lateral view superior appendages setose, each wide at base, narrower at mid length than at the ends and digitate at apical half; in dorsal view mid length expanded mesally and covered with short setae; subapicomesal teeth each about two times as long as wide. In ventral view sternite IX slightly expanded posteriorly. In lateral view coxopodites triangular, in ventral view ovate and fused with each other for over half of their length. In lateral view harpagones slightly shorter than superior appendages, weakly sclerotized dorsally and tapered to apex, setose ventrally; in ventral view slightly expanded basomesally, curved mesad and slightly sclerotized at apices, each with two mesal processes subapically, anterior one larger; in mesal view truncate with notch, posterior one small, digitate, bearing few setae at apex. Phallobase expanded, phallicata narrow at base and slightly expanded at mid length, curved caudad for about 90° subapically beyond pair of short subapicodorsal lobes and apical hook directed dorsad.</p><p>
            <bold>Female.</bold> Unknown.</p></tp:treatment-sec><tp:treatment-sec sec-type="etymology" id="SECID0EVDAG"><title>Etymology.</title><p>An adjective in nominative singular from “She-xian,” a county in An-hui Province, China, referring to the type locality of this species.</p></tp:treatment-sec><tp:treatment-sec sec-type="distribution" id="SECID0E1DAG"><title>Distribution.</title><p>This species has been found only at the type localities in She County, An-hui Province, east central China, Oriental Region.</p></tp:treatment-sec><ref-list><ref id="B22"><mixed-citation xmlns:xlink="http://www.w3.org/1999/xlink" xlink:type="simple">
          <person-group><name name-style="western"><surname>Malicky</surname><given-names>H</given-names></name></person-group> (<year>1995b</year>) <article-title>Weitere neue Kocherfliegen (<tp:taxon-name><tp:taxon-name-part taxon-name-part-type="order">Trichoptera</tp:taxon-name-part></tp:taxon-name>) aus Asien.</article-title> <source>Braueria</source> <volume>22</volume>: <fpage>11</fpage>–<lpage>26</lpage>. <ext-link xlink:type="simple" ext-link-type="uri" xlink:href="http://www.zobodat.at/pdf/BRA_22_0011-0026.pdf">http://www.zobodat.at/pdf/BRA_22_0011-0026.pdf</ext-link></mixed-citation></ref></ref-list></tp:taxon-treatment>
