# Supplementary material for: A review of the genus Metalype Klapálek, with descriptions of three new species from China (Trichoptera, Psychomyiidae)
Source: Zookeys. 2017 Feb 14;(656):1–23. doi: 10.3897/zookeys.656.10738 (PMC5345360; doi:10.3897/zookeys.656.10738)
Supplement: XML Treatment for Metalype truncata [file zookeys.656.10738-treatment3.xml]

<!DOCTYPE tp:taxon-treatment
  PUBLIC "-//TaxonX//DTD Taxonomic Treatment Publishing DTD v0 20100105//EN" "tax-treatment-NSO.dtd">
<tp:taxon-treatment xmlns:tp="http://www.plazi.org/taxpub"><tp:treatment-meta><kwd-group><label>Taxon classification</label><kwd><named-content content-type="kingdom">Animalia</named-content></kwd><kwd><named-content content-type="order">Trichoptera</named-content></kwd><kwd><named-content content-type="family">Psychomyiidae</named-content></kwd></kwd-group><mixed-citation publication-type="journal"><person-group><name><surname>Qiu</surname><given-names>Shuang</given-names></name><name><surname>Morse</surname><given-names>John C.</given-names></name><name><surname>Yan</surname><given-names>Yun-jun</given-names></name></person-group><article-title>A review of the genus <italic><tp:taxon-name><tp:taxon-name-part taxon-name-part-type="genus">Metalype</tp:taxon-name-part></tp:taxon-name></italic> Klapálek, with descriptions of three new species from China (<tp:taxon-name><tp:taxon-name-part taxon-name-part-type="order">Trichoptera</tp:taxon-name-part></tp:taxon-name>, <tp:taxon-name><tp:taxon-name-part taxon-name-part-type="family">Psychomyiidae</tp:taxon-name-part></tp:taxon-name>)</article-title><source>Zookeys</source><day>14</day><month>2</month><year>2017</year><volume>2017</volume><issue>656</issue><fpage>1</fpage><lpage>23</lpage><pub-id pub-id-type="doi">10.3897/zookeys.656.10738</pub-id></mixed-citation></tp:treatment-meta><tp:nomenclature><tp:taxon-name>
            <tp:taxon-name-part taxon-name-part-type="genus">Metalype</tp:taxon-name-part>
            <tp:taxon-name-part taxon-name-part-type="species">truncata</tp:taxon-name-part>
            <object-id xmlns:xlink="http://www.w3.org/1999/xlink" content-type="zoobank" xlink:type="simple">http://zoobank.org/E51038FF-C1F6-4F79-9E2B-3F999021F30B</object-id>
          </tp:taxon-name><tp:taxon-authority>Qiu &amp; Morse</tp:taxon-authority><tp:taxon-status xmlns:xlink="http://www.w3.org/1999/xlink" xlink:type="simple">sp. n.</tp:taxon-status><xref ref-type="fig" rid="F4">Fig. 4A–E</xref><tp:nomenclature-citation-list><tp:nomenclature-citation><tp:taxon-name>
                <tp:taxon-name-part taxon-name-part-type="genus">Metalype</tp:taxon-name-part> <tp:taxon-name-part taxon-name-part-type="species">truncata</tp:taxon-name-part></tp:taxon-name><comment>Li, 1998: 221, figs 11.9–11.12, <italic>nomen nudum</italic>.</comment></tp:nomenclature-citation></tp:nomenclature-citation-list></tp:nomenclature><tp:treatment-sec sec-type="type locality" id="SECID0E3FAG"><title>Type locality.</title><p>
            <abbrev xmlns:xlink="http://www.w3.org/1999/xlink" xlink:title="People’s Republic of China" id="ABBRID0ECGAG" xlink:type="simple">PRC</abbrev>, Si-chuan Province: Jiu-zhai-gou National Park, Jiu-zhai-gou County, <named-content xmlns:xlink="http://www.w3.org/1999/xlink" content-type="dwc:verbatimCoordinates" xlink:type="simple"><named-content content-type="geo-json" specific-use="{&#34;type&#34;:&#34;Point&#34;,&#34;coordinates&#34;:[103.918000,33.267000]}" id="NCID0EJGAG" xlink:type="simple">33°16.02'N; 103°55.08'E</named-content></named-content>, 2000 m, 25 June 1990, Collector Chen Xiao-en (Chen X-e); Du-jiang-yan City, Qing-cheng mountain, Wei-jiang River, 32 km SW of Du-jiang-yan downtown, <named-content xmlns:xlink="http://www.w3.org/1999/xlink" content-type="dwc:verbatimCoordinates" xlink:type="simple"><named-content content-type="geo-json" specific-use="{&#34;type&#34;:&#34;Point&#34;,&#34;coordinates&#34;:[103.572833,30.898333]}" id="NCID0ERGAG" xlink:type="simple">30°53.90'N; 103°34.37'E</named-content></named-content>, 930 m, 20 June 1990, Collector JC Morse, Yang L-f, Li Y-w and Chen X-e,</p></tp:treatment-sec><tp:treatment-sec sec-type="Type specimen" id="SECID0EWGAG"><title>Type specimen.</title><p>
            <bold>Holotype.</bold> Male, in 75% ethanol, in cotton-stoppered microvial inside screwcap vial. Original label: “Sìchuān, Jiǔ-zhài-gōu, Nán-píng-xiàn, 2000 M elev., 25 June, 1990, Coll. Chen” “<tp:taxon-name><tp:taxon-name-part taxon-name-part-type="genus">Metalype</tp:taxon-name-part> <tp:taxon-name-part taxon-name-part-type="species">truncata</tp:taxon-name-part></tp:taxon-name>, Holotype, Li &amp; Morse 1996”. Deposited in <abbrev xmlns:xlink="http://www.w3.org/1999/xlink" content-type="institution" xlink:title="Nan-jing Agriculture University" id="ABBRID0EIHAG" xlink:type="simple">NJAU</abbrev>.</p><p>
            <bold>Paratypes.</bold> 19 males, in 100% ethanol, one specimen in cotton-stoppered microvial with genitalia removed and cleared. Original label: “Sìchuān, Qīng-chéng-shān, 32 KM S.W. of Guàn xiàn, Wèi-jiāng-hé, 900 M elev., 27 June, 1990, Coll. Morse, Yang, Li, Chen” “<tp:taxon-name><tp:taxon-name-part taxon-name-part-type="genus">Metalype</tp:taxon-name-part> <tp:taxon-name-part taxon-name-part-type="species">truncata</tp:taxon-name-part></tp:taxon-name> sp. n., Paratype, Li &amp; Morse 1996” “Si-chuan Province P.R.C. Wei-jiang River Qin-cheng-shan, 32 km SW. of Du-jiang-yan City” [Handwritten]. Deposited in <named-content xmlns:xlink="http://www.w3.org/1999/xlink" content-type="dwc:institutional_code" xlink:type="simple">CUAC</named-content>.</p><p>4 males, “Si-chuan Province P.R.C. Wei-jiang River Qin-cheng-shan, 32 km SW. of Du-jiang-yan City. Coll. Chen” [Handwritten]. Deposited in <abbrev xmlns:xlink="http://www.w3.org/1999/xlink" content-type="institution" xlink:title="Nan-jing Agriculture University" id="ABBRID0ECIAG" xlink:type="simple">NJAU</abbrev>.</p></tp:treatment-sec><tp:treatment-sec sec-type="diagnosis" id="SECID0EHIAG"><title>Diagnosis.</title><p>This species resembles <italic><tp:taxon-name><tp:taxon-name-part taxon-name-part-type="genus">Metalype</tp:taxon-name-part> <tp:taxon-name-part taxon-name-part-type="species">hubeiensis</tp:taxon-name-part></tp:taxon-name></italic> sp. n. The differences are as detailed above for the latter species.</p></tp:treatment-sec><tp:treatment-sec sec-type="description" id="SECID0EYIAG"><title>Description.</title><p>
            <bold>Male.</bold> Forewings each 3.9–4.5 mm (n = 10). Compound eyes black, body light brown. Apicomesal spur of each hind tibia truncate apically, with lobes on edge and central acute process.</p><p>
            <bold>Genitalia.</bold> In lateral view tergites IX+X slightly concave dorsally and acute at apex, in dorsal view each half round at apex. In dorsal view superior appendages setose, each with mesal setae short and apical setae thicker; in lateral view digitate, slightly curved caudad at mid length and gradually narrowed to blunt apex, in dorsal view subtriangular, each with subapicomesal tooth about 1.5 times as long as wide. In ventral view sternite IX slightly expanded posteriorly. In ventral view coxopodites ovate, fused for about half of their length, in lateral view triangular. In lateral view harpagones narrow at bases, gradually expanded to mid length, then narrowed abruptly, with dorsal surface of expanding area weakly sclerotized and slightly concave posteriorly; in ventral view harpagones hooked mesodorsad at apex, apex sclerotized and recurved anterad. Phallobase expanded, phallicata with small basoventral corner, then strongly sinuous and curved at mid length about 100°, with pair of wide subapicodorsal lobes, hooked about 170° dorsad apically.</p><p>
            <bold>Female.</bold> Unknown.</p></tp:treatment-sec><tp:treatment-sec sec-type="etymology" id="SECID0EIJAG"><title>Etymology.</title><p>A Latin adjective in nominative singular, <italic><tp:taxon-name><tp:taxon-name-part taxon-name-part-type="species">truncata</tp:taxon-name-part></tp:taxon-name></italic>, English “truncate,” referring to the apicomesal spur on each hind tibia.</p></tp:treatment-sec><tp:treatment-sec sec-type="distribution" id="SECID0EYJAG"><title>Distribution.</title><p>This species has been found only in the type localities in Si-chuan Province, central China, Oriental Region.</p><fig id="F4" position="float" orientation="portrait"><label>Figure 4.</label><caption><p>Male of <italic><tp:taxon-name><tp:taxon-name-part taxon-name-part-type="genus">Metalype</tp:taxon-name-part> <tp:taxon-name-part taxon-name-part-type="species">truncata</tp:taxon-name-part></tp:taxon-name></italic> sp. n. <bold>A</bold> genitalia, left lateral <bold>B</bold> phallus, left lateral <bold>C</bold> genitalia, dorsal <bold>D</bold> genitalia, ventral <bold>E</bold> apical spurs of right hind leg, ventral.</p></caption><graphic xmlns:xlink="http://www.w3.org/1999/xlink" xlink:href="zookeys-656-001-g004.jpg" position="float" orientation="portrait" xlink:type="simple" id="oo_122501.jpg"/></fig></tp:treatment-sec></tp:taxon-treatment>
