# Supplementary material for: A review of the genus Metalype Klapálek, with descriptions of three new species from China (Trichoptera, Psychomyiidae)
Source: Zookeys. 2017 Feb 14;(656):1–23. doi: 10.3897/zookeys.656.10738 (PMC5345360; doi:10.3897/zookeys.656.10738)
Supplement: XML Treatment for Metalype uncatissima [file zookeys.656.10738-treatment4.xml]

<!DOCTYPE tp:taxon-treatment
  PUBLIC "-//TaxonX//DTD Taxonomic Treatment Publishing DTD v0 20100105//EN" "tax-treatment-NSO.dtd">
<tp:taxon-treatment xmlns:tp="http://www.plazi.org/taxpub"><tp:treatment-meta><kwd-group><label>Taxon classification</label><kwd><named-content content-type="kingdom">Animalia</named-content></kwd><kwd><named-content content-type="order">Trichoptera</named-content></kwd><kwd><named-content content-type="family">Psychomyiidae</named-content></kwd></kwd-group><mixed-citation publication-type="journal"><person-group><name><surname>Qiu</surname><given-names>Shuang</given-names></name><name><surname>Morse</surname><given-names>John C.</given-names></name><name><surname>Yan</surname><given-names>Yun-jun</given-names></name></person-group><article-title>A review of the genus <italic><tp:taxon-name><tp:taxon-name-part taxon-name-part-type="genus">Metalype</tp:taxon-name-part></tp:taxon-name></italic> Klapálek, with descriptions of three new species from China (<tp:taxon-name><tp:taxon-name-part taxon-name-part-type="order">Trichoptera</tp:taxon-name-part></tp:taxon-name>, <tp:taxon-name><tp:taxon-name-part taxon-name-part-type="family">Psychomyiidae</tp:taxon-name-part></tp:taxon-name>)</article-title><source>Zookeys</source><day>14</day><month>2</month><year>2017</year><volume>2017</volume><issue>656</issue><fpage>1</fpage><lpage>23</lpage><pub-id pub-id-type="doi">10.3897/zookeys.656.10738</pub-id></mixed-citation></tp:treatment-meta><tp:nomenclature><tp:taxon-name>
            <tp:taxon-name-part taxon-name-part-type="genus">Metalype</tp:taxon-name-part>
            <tp:taxon-name-part taxon-name-part-type="species">uncatissima</tp:taxon-name-part>
          </tp:taxon-name><tp:taxon-authority>(Botosaneanu, 1970)</tp:taxon-authority><tp:taxon-status xmlns:xlink="http://www.w3.org/1999/xlink" xlink:type="simple">new record</tp:taxon-status><xref ref-type="fig" rid="F5">Fig. 5A–E</xref><!--PageBreak--><!--PageBreak--><tp:nomenclature-citation-list><tp:nomenclature-citation><tp:taxon-name>
                <tp:taxon-name-part taxon-name-part-type="genus">Psychomyia</tp:taxon-name-part> <tp:taxon-name-part taxon-name-part-type="species">uncatissima</tp:taxon-name-part></tp:taxon-name><comment>Botosaneanu, 1970: 301–302. Type Locality: North Korea (Hamgjŏng-pukto); <xref ref-type="bibr" rid="B15">Levanidova et al. 1995</xref>: 7; <xref ref-type="bibr" rid="B32">Mey and Nozaki 2006</xref>: 24.</comment></tp:nomenclature-citation><tp:nomenclature-citation><tp:taxon-name>
                <tp:taxon-name-part taxon-name-part-type="genus">Metalype</tp:taxon-name-part> <tp:taxon-name-part taxon-name-part-type="species">uncatissima</tp:taxon-name-part></tp:taxon-name><comment>(Botosaneanu, 1970): <xref ref-type="bibr" rid="B17">Li and Morse 1997</xref>: 274–275; <xref ref-type="bibr" rid="B37">Nozaki and Nakamura 2007</xref>: 94; <xref ref-type="bibr" rid="B13">Ivanov 2011</xref>: 191; <xref ref-type="bibr" rid="B49">Torii 2011</xref>: 7–12; <xref ref-type="bibr" rid="B50">Torii and Nakamura 2016</xref>: 425, 427, 429.</comment></tp:nomenclature-citation></tp:nomenclature-citation-list></tp:nomenclature><tp:treatment-sec sec-type="material" id="SECID0EBOAG"><title>Material examined.</title><p>54 males, in 80% ethanol. One in cotton-stoppered microvial inside screwcap vial, with genitalia removed and cleared. Original label: “Heilongjiang, Shangzhixian, Maoershan-Town, Ashi River, Elev. 300 M, July 13, 1993, coll. Li Youwen &amp; Sun Changhai” “<tp:taxon-name><tp:taxon-name-part taxon-name-part-type="genus">Metalype</tp:taxon-name-part> <tp:taxon-name-part taxon-name-part-type="species">uncatissima</tp:taxon-name-part></tp:taxon-name>, (Botosaneanu)”. (50 in <named-content xmlns:xlink="http://www.w3.org/1999/xlink" content-type="dwc:institutional_code" xlink:type="simple">CUAC</named-content>, 4 in <abbrev xmlns:xlink="http://www.w3.org/1999/xlink" content-type="institution" xlink:title="Nan-jing Agriculture University" id="ABBRID0EWOAG" xlink:type="simple">NJAU</abbrev>).</p></tp:treatment-sec><tp:treatment-sec sec-type="distribution" id="SECID0E2OAG"><title>Distribution.</title><p>This species has been reported from North Korea, Japan, and the Russian Far East. We report it now also from northeastern China (Hei-long-jiang Province), East Palearctic Region. The collection sites are: <abbrev xmlns:xlink="http://www.w3.org/1999/xlink" xlink:title="People’s Republic of China" id="ABBRID0EBPAG" xlink:type="simple">PRC</abbrev>, Hei-long-Jiang Province: Shang-zhi County, Mao-er-shan Town, A-shi River, <named-content xmlns:xlink="http://www.w3.org/1999/xlink" content-type="dwc:verbatimCoordinates" xlink:type="simple"><named-content content-type="geo-json" specific-use="{&#34;type&#34;:&#34;Point&#34;,&#34;coordinates&#34;:[127.504333,45.273333]}" id="NCID0EIPAG" xlink:type="simple">45°16.40'N; 127°30.26'E</named-content></named-content>, <!--PageBreak--><!--PageBreak-->300 m, 13 July 1993, Collector Li Y-w and Sun C-h, 54 males (50 in <named-content xmlns:xlink="http://www.w3.org/1999/xlink" content-type="dwc:institutional_code" xlink:type="simple">CUAC</named-content>, 4 in <abbrev xmlns:xlink="http://www.w3.org/1999/xlink" content-type="institution" xlink:title="Nan-jing Agriculture University" id="ABBRID0EVPAG" xlink:type="simple">NJAU</abbrev>); Shang-zhi County, Wei-he Town, Yu-ling Tree Farm, close to Niu-shan Bridge, <named-content xmlns:xlink="http://www.w3.org/1999/xlink" content-type="dwc:verbatimCoordinates" xlink:type="simple"><named-content content-type="geo-json" specific-use="{&#34;type&#34;:&#34;Point&#34;,&#34;coordinates&#34;:[128.231667,44.655500]}" id="NCID0E4PAG" xlink:type="simple">44°39.33'N; 128°13.90'E</named-content></named-content>, 380 m, 13 July 1993, coll. Li Y-w and Sun C-h, 1 male (<abbrev xmlns:xlink="http://www.w3.org/1999/xlink" content-type="institution" xlink:title="Nan-jing Agriculture University" id="ABBRID0ECQAG" xlink:type="simple">NJAU</abbrev>); Tie-li City, Lang-xiang Town, Bei-lan River, Ba-lan Farm, <named-content xmlns:xlink="http://www.w3.org/1999/xlink" content-type="dwc:verbatimCoordinates" xlink:type="simple"><named-content content-type="geo-json" specific-use="{&#34;type&#34;:&#34;Point&#34;,&#34;coordinates&#34;:[129.121500,46.626333]}" id="NCID0EKQAG" xlink:type="simple">46°37.58'N; 129°7.29'E</named-content></named-content>, 160m, 5 August 1993, coll. Li Y-w and Sun C-h, 2 males (<abbrev xmlns:xlink="http://www.w3.org/1999/xlink" content-type="institution" xlink:title="Nan-jing Agriculture University" id="ABBRID0EPQAG" xlink:type="simple">NJAU</abbrev>); Wu-yi-lin Town, Yong-sheng, Wu-yun River, <named-content xmlns:xlink="http://www.w3.org/1999/xlink" content-type="dwc:verbatimCoordinates" xlink:type="simple"><named-content content-type="geo-json" specific-use="{&#34;type&#34;:&#34;Point&#34;,&#34;coordinates&#34;:[129.549333,48.618167]}" id="NCID0EXQAG" xlink:type="simple">48°37.09'N; 129°32.96'E</named-content></named-content>, 160 m, 31 Jul. 1993, coll. Sun C-h, 4 males (<abbrev xmlns:xlink="http://www.w3.org/1999/xlink" content-type="institution" xlink:title="Nan-jing Agriculture University" id="ABBRID0E3QAG" xlink:type="simple">NJAU</abbrev>).</p><p>In addition to the characters mentioned in the original description for this species (<xref ref-type="bibr" rid="B1">Botosaneanu 1970</xref>), the male apicomesal spur of each hind tibia is slightly twisted, bearing a transverse row of setae subapically (Fig. <xref ref-type="fig" rid="F5">5E</xref>); the apex has two acute processes and a short hump. The female was illustrated by <xref ref-type="bibr" rid="B17">Li and Morse (1997)</xref>.</p><fig id="F5" position="float" orientation="portrait"><label>Figure 5.</label><caption><p>Male of <italic><tp:taxon-name><tp:taxon-name-part taxon-name-part-type="genus">Metalype</tp:taxon-name-part> <tp:taxon-name-part taxon-name-part-type="species">uncatissima</tp:taxon-name-part></tp:taxon-name></italic> (Botosaneanu, 1970). <bold>A</bold> genitalia, left lateral <bold>B</bold> phallus, left lateral <bold>C</bold> genitalia, dorsal <bold>D</bold> genitalia, ventral <bold>E</bold> apical spurs of right hind leg, ventral.</p></caption><graphic xmlns:xlink="http://www.w3.org/1999/xlink" xlink:href="zookeys-656-001-g005.jpg" position="float" orientation="portrait" xlink:type="simple" id="oo_122502.jpg"/></fig></tp:treatment-sec><ref-list><ref id="B15"><mixed-citation xmlns:xlink="http://www.w3.org/1999/xlink" xlink:type="simple">
          <person-group><name name-style="western"><surname>Levanidova</surname><given-names>IM</given-names></name><name name-style="western"><surname>Vshivkova</surname><given-names>TS</given-names></name><name name-style="western"><surname>Arefina</surname><given-names>TI</given-names></name><name name-style="western"><surname>Zasypkina</surname><given-names>IA</given-names></name></person-group> (<year>1995</year>) <article-title>A tabular check-list of caddisflies (<tp:taxon-name><tp:taxon-name-part taxon-name-part-type="class">Insecta</tp:taxon-name-part></tp:taxon-name>: <tp:taxon-name><tp:taxon-name-part taxon-name-part-type="order">Trichoptera</tp:taxon-name-part></tp:taxon-name>) of the Russian Far East.</article-title> <source>Far Eastern Entomologist</source> <volume>16</volume>: <fpage>1</fpage>–<lpage>19</lpage>.</mixed-citation></ref><ref id="B32"><mixed-citation xmlns:xlink="http://www.w3.org/1999/xlink" xlink:type="simple">
          <person-group><name name-style="western"><surname>Mey</surname><given-names>W</given-names></name><name name-style="western"><surname>Nozaki</surname><given-names>T</given-names></name></person-group> (<year>2006</year>) <article-title>The caddisflies from the “All-continent expert tour” in Central Japan 2003.</article-title> <source>Braueria</source> <volume>33</volume>: <fpage>23</fpage>–<lpage>25</lpage>. <ext-link xlink:type="simple" ext-link-type="uri" xlink:href="http://www.zobodat.at/pdf/BRA_33_0023-0025.pdf">http://www.zobodat.at/pdf/BRA_33_0023-0025.pdf</ext-link></mixed-citation></ref><ref id="B17"><mixed-citation xmlns:xlink="http://www.w3.org/1999/xlink" xlink:type="simple">
          <person-group><name name-style="western"><surname>Li</surname><given-names>Y-w</given-names></name><name name-style="western"><surname>Morse</surname><given-names>JC</given-names></name></person-group> (<year>1997</year>) <article-title>Phylogeny and classification of <tp:taxon-name><tp:taxon-name-part taxon-name-part-type="family">Psychomyiidae</tp:taxon-name-part></tp:taxon-name> (<tp:taxon-name><tp:taxon-name-part taxon-name-part-type="order">Trichoptera</tp:taxon-name-part></tp:taxon-name>) genera.</article-title> In: <person-group><name name-style="western"><surname>Holzenthal</surname><given-names>RW</given-names></name><name name-style="western"><surname>Flint</surname><given-names>OS</given-names></name></person-group> (<role>Eds</role>) Proceedings of the <conf-name>8th International Symposium on Trichoptera</conf-name>, <conf-loc>Minnesota (USA)</conf-loc>, <conf-date>July 1995</conf-date>. <publisher-name>Ohio Biological Survey</publisher-name>, <publisher-loc>Columbus, Ohio</publisher-loc>, <fpage>271</fpage>–<lpage>276</lpage>.</mixed-citation></ref><ref id="B37"><mixed-citation xmlns:xlink="http://www.w3.org/1999/xlink" xlink:type="simple">
          <person-group><name name-style="western"><surname>Nozaki</surname><given-names>T</given-names></name><name name-style="western"><surname>Nakamura</surname><given-names>S</given-names></name></person-group> (<year>2007</year>) <article-title>Caddisflies (<tp:taxon-name><tp:taxon-name-part taxon-name-part-type="order">Trichoptera</tp:taxon-name-part></tp:taxon-name>) collected from Hiroshima Prefecture, western Honshu, Japan (II).</article-title> <source>Miscellaneous Reports of the Hiwa Museum for Natural History</source> <volume>48</volume>: <fpage>91</fpage>–<lpage>101</lpage>.</mixed-citation></ref><ref id="B13"><mixed-citation xmlns:xlink="http://www.w3.org/1999/xlink" xlink:type="simple">
          <person-group><name name-style="western"><surname>Ivanov</surname><given-names>VD</given-names></name></person-group> (<year>2011</year>) <article-title>Caddisflies of Russia: Fauna and biodiversity.</article-title> In: <person-group><name name-style="western"><surname>Majecka</surname><given-names>K</given-names></name><name name-style="western"><surname>Majecki</surname><given-names>J</given-names></name><name name-style="western"><surname>Morse</surname><given-names>JC</given-names></name></person-group> (<role>Eds</role>) <issue-title>Proceedings of the 13th International Symposium on Trichoptera, Bialowieza (Poland), June 2009.</issue-title> <source>Zoosymposia</source> <volume>5</volume>: <fpage>171</fpage>–<lpage>209</lpage>. <ext-link xlink:type="simple" ext-link-type="doi" xlink:href="10.11646/zoosymposia.5.1.15">https://doi.org/10.11646/zoosymposia.5.1.15</ext-link></mixed-citation></ref><ref id="B49"><mixed-citation xmlns:xlink="http://www.w3.org/1999/xlink" xlink:type="simple">
          <person-group><name name-style="western"><surname>Torii</surname><given-names>T</given-names></name></person-group> (<year>2011</year>) <article-title>The larva and pupa of <italic><tp:taxon-name><tp:taxon-name-part taxon-name-part-type="genus">Metalype</tp:taxon-name-part> <tp:taxon-name-part taxon-name-part-type="species">uncatissima</tp:taxon-name-part></tp:taxon-name></italic> (Botosaneanu, 1970) (<tp:taxon-name><tp:taxon-name-part taxon-name-part-type="order">Trichoptera</tp:taxon-name-part></tp:taxon-name>: <tp:taxon-name><tp:taxon-name-part taxon-name-part-type="family">Psychomyiidae</tp:taxon-name-part></tp:taxon-name>) in Japan.</article-title> <source>Biology of inland waters</source> <volume>26</volume>: <fpage>7</fpage>–<lpage>12</lpage>.</mixed-citation></ref><ref id="B50"><mixed-citation xmlns:xlink="http://www.w3.org/1999/xlink" xlink:type="simple">
          <person-group><name name-style="western"><surname>Torii</surname><given-names>T</given-names></name><name name-style="western"><surname>Nakamura</surname><given-names>M</given-names></name></person-group> (<year>2016</year>) <article-title>DNA identification and morphological description of the larva of <italic><tp:taxon-name><tp:taxon-name-part taxon-name-part-type="genus">Eoneureclipsis</tp:taxon-name-part> <tp:taxon-name-part taxon-name-part-type="species">montanus</tp:taxon-name-part></tp:taxon-name></italic> (<tp:taxon-name><tp:taxon-name-part taxon-name-part-type="order">Trichoptera</tp:taxon-name-part></tp:taxon-name>, <tp:taxon-name><tp:taxon-name-part taxon-name-part-type="family">Psychomyiidae</tp:taxon-name-part></tp:taxon-name>).</article-title> <source>Zoosymposia</source> <volume>10</volume>: <fpage>424</fpage>–<lpage>431</lpage>. <ext-link xlink:type="simple" ext-link-type="doi" xlink:href="10.11646/zoosymposia.10.1.39">https://doi.org/10.11646/zoosymposia.10.1.39</ext-link></mixed-citation></ref><ref id="B1"><mixed-citation xmlns:xlink="http://www.w3.org/1999/xlink" xlink:type="simple">
          <person-group><name name-style="western"><surname>Botosaneanu</surname><given-names>L</given-names></name></person-group> (<year>1970</year>) <article-title>Trichoptères de la République Démocratique-Populaire de la Corée.</article-title> <source>Annales Zoologici</source> <volume>27</volume>: <fpage>275</fpage>–<lpage>359</lpage>. <ext-link xlink:type="simple" ext-link-type="uri" xlink:href="http://agris.fao.org/agris-search/search.do?recordID=US201302374892">http://agris.fao.org/agris-search/search.do?recordID=US201302374892</ext-link></mixed-citation></ref></ref-list></tp:taxon-treatment>
